# Supplementary material for: The Anti-Inflammatory Effects of Adipose Tissue Mesenchymal Stem Cell Exosomes in a Mouse Model of Inflammatory Bowel Disease
Source: Int J Mol Sci. 2023 Nov 28;24(23):16877. doi: 10.3390/ijms242316877 (PMC10706798; doi:10.3390/ijms242316877)
Supplement: Supplementary file 1 [file ijms-24-16877-s001.zip]

Archive with 1 entries (1 files):
- ijms-2674235-supplementary.pdf
